# Supplementary material for: Endothelial cell clonal expansion in the development of cerebral cavernous malformations
Source: Nat Commun. 2019 Jun 24;10:2761. doi: 10.1038/s41467-019-10707-x (PMC6591323; doi:10.1038/s41467-019-10707-x)
Supplement: Supplementary file 16 — Source Data File [file 41467_2019_10707_MOESM16_ESM.xlsx]

## Sheet: Fig1
Figure 1 panel c
Quantificatin of the % of cells expressing the PREDOMINANT colour						Calculation of the cumulative frequency
	Animal 1	MAX SIZE	MAX %			MAX SIZE	MAX %									MAX SIZE <60			MAX SIZE >60
		50	96.1538			<60	>1	7	100							Animal 1	Animal 2	Animal 3	Animal 1	Animal 2	Animal 3
		119	22.2222			MAX SIZE	MAX %								N° of lesions	3	2	2	8	5	7
						<60	>50	7	100						N° of clonal lesions	2	2	2	2	2	3
		210	79.5455			MAX SIZE	MAX %								% of clonal lesions	66.6667	100	100	25	40	42.8571
		114	96.2025			<60	>60	7	100
						MAX SIZE	MAX %
		22	100			<60	>70	7	100
						MAX SIZE	MAX %
		53	71.0526			<60	>80	6	85.7143
		113	55.5556			MAX SIZE	MAX %
		87	83.7838			<60	>90	5	71.4286
		218	79.4872
		137	71.7391
		79	57.8947
						MAX SIZE	MAX %
						>60	>1	19	100			>80%
	Animal 2	MAX SIZE	MAX %			MAX SIZE	MAX %				<60	85.7143
		94	56.25			>60	>50	17	89.4737		>60	31.5789
		97	100			MAX SIZE	MAX %
		87	62.963			>60	>60	13	68.4211
		48	83.3333			MAX SIZE	MAX %
		132	83.7838			>60	>70	10	52.6316
		29	100			MAX SIZE	MAX %
		65	66.6667			>60	>80	6	31.5789
	Animal 3					MAX SIZE	MAX %
		MAX SIZE	MAX %			>60	>90	3	15.7895
		93	64.1026
		101	56
		127	85.7143
		50	92.5
		142	45.2381
		75	100
		68	80
		43	100
		68	53.2258

## Sheet: Fig2 f
Figure 2 panel f
	Number of lesions /mm2
	P8	P14	P30
	5.984	4.13	4.309
	8.90909	3.914	3.583
	2.775	2.063	3.181
	3.21	3.927	4.71298
	5.034		3.29514
			7.97553
			4.95518
			1.10482
			2.57011
	Each row is the mean of a single animal

## Sheet: Fig2 g
Figure 2 panel g
Average lesion area (µm2)
P8	P14	P30
8814	39637	79803
6657	44566	51271
4966	58335	54074
10995	59072	62094.1
7478		93690.3
		107960
		74714.1
		63247.4
		38693.1
		50039.5
Each row is the mean of a single animal

## Sheet: Fig2 h
Figure 2 panel h
% of lesions in each category
area <5000				area >5000 <10000				area > 10000 < 50000				area > 50000
P8	P14	P30		P8	P14	P30		P8	P14	P30		P8	P14	P30
51.8519	15.1515	12.1212		18.5185	15.1515	16.1616		28.1481	45.4545	40.9091		1.48148	24.2424	30.8081
61.157	17.1271	12.1495		22.314	16.5746	21.028		15.7025	43.6464	41.5888		0.826446	22.6519	25.2336
65.9091	13.5593	9.90099		27.2727	10.1695	27.7228		6.81818	42.3729	40.5941		0	33.8983	21.7822
53.6585	11.6279	15.625		14.6341	12.7907	6.25		26.8293	36.0465	37.5		4.87805	39.5349	40.625
55.5556		14.7059		23.8095		4.41176		19.0476		36.7647		1.5873		44.1176
		11.1111				11.1111				38.8889				38.8889
		20				0				40				40
		0				0				50				50
		31.25				25				40.5594				18.75
		5.59441				12.5874								41.2587
Each row is the mean of a single animal

## Sheet: Fig3 e
Figure 3 panel e
	% of cells that express each colour
WT	CFP	GFP	YFP	RFP
Animal 1	13.4021	15.4639	35.567	35.567
Animal 2	4.34783	52.8428	15.0502	27.7592
Animal 3	15.4206	6.07477	47.1963	31.3084
Average	11.0568	24.7938	32.6045	31.5449
SEM	3.40473	14.284	9.39726	2.25702
KO normal vessels	CFP	GFP	YFP	RFP
Animal 1	10.566	35.4717	29.0566	24.9057
Animal 2	8.53365	50.601	19.2308	21.6346
Animal 3	7.28477	50	24.1722	18.543
Average	8.79482	45.3576	24.1532	21.6944
SEM	0.95618	4.94597	2.83649	1.83697
KO normal vessels	CFP	GFP	YFP	RFP
Animal 1	1.51515	43.9394	40.9091	13.6364
Animal 2	6.03448	41.3793	30.1724	22.4138
Animal 3	7.28477	50	24.1722	18.543
Average	4.9448	45.1062	31.7512	18.1977
SEM	1.7524	2.55605	4.89559	2.5397

## Sheet: Fig3 f
Figure 3 panel f
No of cells in each clone			Data come from 3 animals poolled
WT	KO normal	KO lesions
1	1	12
1	1	12
1	1	16
1	1	3
1	1	5
1	1	10
1	1	3
1	1	5
1	1	1
1	2	6
1	2	1
1	1	6
1	1	7
1	1	13
1	1	1
1	1	7
1	1	1
1	1	1
1	1	1
1	1	14
1	1	32
1	2	4
1	3	5
1	1	5
1	1	5
1	1	10
1	1	28
1	2	30
1	1	15
1	1	6
1	1	30
1	1	1
1	1	2
1	1	1
1	1	2
1	1	8
1	2	1
1	1	1
1	1	1
1	1	28
1	1	27
1	1	7
1	1	1
1	1	5
1	1	10
1	1	4
1	1	2
2	2	2
1	1	3
1	1	5
1	1	8
1	1	10
1	2	6
1	1	5
1	1	6
1	1	4
1	1	12
1	1	22
1	1	10
1	1	10
1	1	24
1	1	14
1	2	19
2	2	9
2	1	26
1	1	10
1	1	14
1	1	18
1	1	4
1	1	10
1	1	10
1	1	44
1	1	56
1	1	20
1	1	6
1	1	8
1	1	16
1	4	27
1	3	8
1	1	22
1	1	8
1	1	15
1	2	3
1	1	4
1	1	11
2	1	1
1	1	1
1	1	1
1	1	11
1	1	1
1	1	1
1	1	1
1	1	1
1	1	1
1	1	1
1	1	1
1	1	1
1	1	1
2	1	1
1	1	1
1	1	1
1	1	1
1	1	1
1	1	1
1	2	1
1	1	1
1	1	3
1	1	11
1	1	14
2	1	9
1	1	1
1	1	1
2	1	1
1	1	1
1	1	1
1	1	3
1	1	1
2	1	1
2	2	1
1	1	1
1	1	1
1	2	8
1	1	4
1	2	18
1	2	12
1	3	8
1	1	44
1	1	32
1	1	14
1	2	26
1	1	28
1	1	23
1	1	10
1	3	1
1	3	1
1	2	1
2	2	1
2	2	1
1	1	25
1	2	3
1	1	2
1	1	2
1	2	2
1	2	2
1	2	1
1	2	1
1	2	1
1	1	1
1	1	1
1	1	1
1	1	1
1	1	1
1	1	13
1	1	24
1	1	10
1	1	15
1	1	31
1	1	27
1	1	39
1	1	10
1	1	24
1	1	2
1	2	2
1	2	2
1	3	1
1	3	1
1	3	1
1	1	12
1	1	17
1	1	9
1	1	8
1	3	38
1	1	15
1	1	27
1	1	4
1	1	10
1	2	10
1	3	15
1	1	5
4	1	18
1	3	1
1	1	2
1	3	1
1	1	1
1	1	1
1	1	1
1	1	1
2	2	3
2	2	3
1	1	3
1	1	3
1	1	12
1	5	1
3	1	1
1	1	14
1	1	1
1	1	1
1	1	4
3	1	16
1	1	3
1	1	3
1	1	1
1	1	1
1	4	1
1	1	1
1	1	1
1	1	1
1	1	1
1	1	7
1	1	5
1	1	5
1	1	4
1	2	6
1	4	3
1	2	1
1	3	4
1	1	3
1	1	1
1	1	7
1	1	4
1	1	4
1	1	1
1	1	2
1	1	14
1	1	1
1	1	1
1	2	2
1	1	10
1	1	5
1	1	4
1	1	18
3	1	12
1	1	2
1	1	1
1	1	29
2	1	1
1	1	1
1	1	1
1	2	1
1	2	9
1	3	9
1	2	4
2	1	4
4	1	34
1	1	5
2	2	2
1	2	1
1	2	32
2	2	12
1	2	12
1	2	12
1	1	1
1	1	2
1	1	2
1	1	10
1	1	8
1	1	4
1	1	4
1	1	60
1	1	40
1	1	12
1	1	6
1	1	5
1	1	5
1	1	8
1	1
1	1
1	1
1	1
1	1
2	1
1	1
1	1
1	1
1	1
1	1
1	1
1	1
1	1
1	1
1	1
1	2
1	1
1	1
1	2
1	1
2	1
1	1
1	1
1	1
1	1
1	1
2	1
1	1
1	1
1	1
1	1
1	2
1	3
1	1
2	1
1	1
1	1
1	1
1	1
1	1
1	1
1	1
1	1
1	1
1	1
1	1
3	2
1	1
1	1
1	1
1	1
1	1
1	3
1	1
1	2
2	2
4	1
1	1
1	1
1	1
1	2
1	2
1	1
1	1
1	1
1	1
1	1
1	1
1	1
1	1
1	1
1	1
1	1
1	1
1	1
1	1
1	1
1	1
1	1
1	1
1	1
1	1
1	1
1	1
1	1
1	1
1	1
2	1
2	1
2	1
1	1
1	1
1	1
1	1
1	2
1	3
1	1
1	1
2	1
2	1
1	1
1	1
1	2
1	1
1	2
1	2
1	1
1	1
1	1
1	1
1	1
1	1
1	1
1	1
1	1
1	1
2	1
1	2
1	1
1	1
1	1
1	1
1	1
1	1
1	1
1	1
1	1
1	1
1	1
1	1
2	1
1	1
2	1
1	1
1	1
1	1
2	1
1	1
1	1
1	1
1	1
1	1
1	1
2	1
1	1
3	1
2	1
1	1
1	1
1	1
1	1
2	1
1	1
1	1
2	1
2	1
2	1
1	1
1	1
1	1
1	1
1	1
1	1
1	1
1	1
1	1
1	1
1	1
1	1
1	1
1	1
1	1
1	1
3	1
1	1
1	1
1	1
1	1
1	1
1	1
1	1
1	1
1	2
1	1
1	1
2	1
1	1
1	1
1	1
1	1
1	1
1	2
1	1
1	1
1	1
1	1
1	1
1	1
1	1
1	1
1	1
1	1
1	1
1	1
1	1
1	1
1	1
1	1
1	1
1	1
1	1
1	1
1	1
1	1
1	1
1	1
1	1
1	1
2	1
1	1
1	1
1	1
2	1
1	1
2	1
3	2
2	1
1	1
1	1
1	1
2	1
1	1
1	1
1	1
1	1
1	1
1	1
2	1
1	1
1	1
1	1
1	1
1	1
1	1
1	1
1	1
1	1
1	1
1	1
1	1
1	1
1	1
1	1
1	1
1	1
1	1
1	1
1	1
1	1
1	1
1	2
1	1
1	1
1	1
1	1
1	1
1	1
1	1
1	1
1	1
1	1
1	1
1	1
1	1
1	1
1	1
2	2
1	2
1	1
1	1
1	1
2	1
3	1
1	1
1	1
1	1
1	1
1	1
1	1
1	1
1	1
1	1
1	2
1	2
1	1
1	1
1	2
1	2
1	2
1	1
2	1
2	1
1	1
1	1
1	1
1	1
1	1
1	1
1	1
1	1
2	1
1	1
1	1
1	1
2	1
1	1
2	1
1	1
1	1
2	1
1	1
1	1
1	1
1	1
1	1
1	1
1	1
1	1
1	1
1	1
1	1
1	1
1	1
1	1
1	1
1	1
1	1
1	1
1	1
1	1
2	1
1	1
1	1
1	1
1	1
1	1
1	1
1	1
1	1
1	1
1	1
1	1
1	1
1	1
1	1
2	1
1	1
1	1
1	1
2	1
1	1
2	1
1	1
1	1
1	1
1	1
1	1
2	1
2	1
2	1
2	1
1	1
1	1
1	1
1	1
1	3
1	3
2	1
1	1
2	2
1	3
1	1
1	1
1	1
1	1
2	1
1	1
1	1
1	1
1	1
1	1
1	1
3	1
3	1
1	1
1	1
2	1
2	1
1	1
1	1
1	1
1	2
1	1
1	1
1	1
1	1
1	1
1	1
1	1
1	1
1	1
1	1
2	1
3	1
1	1
1	1
1	1
1	1
1	1
1	1
1	1
2	1
1	1
2	1
1	1
1	1
1	1
1	1
1	1
1	1
1	1
1	1
1	1
1	1
1	1
1	1
1	1
1	1
1	1
1	4
1	1
	1
	1
	1
	1
	1
	1
	1
	1
	1
	1
	1
	1
	1
	1
	1
	1
	1
	1
	1
	1
	1
	1
	1
	1
	1
	1
	1
	1
	1
	1
	1
	1
	1
	1
	1
	1
	1
	1
	1
	1
	2
	1
	1
	1
	1
	2
	1
	1
	1
	1
	1
	1
	1
	1
	1
	1
	2
	2
	1
	2
	1
	2
	1
	1
	1
	1
	1
	1
	1
	1
	2
	2
	2
	2
	2
	2
	2
	1
	2
	2
	2
	1
	2
	1
	1
	1
	1
	1
	1
	1
	2
	1
	1
	2
	3
	3
	2
	1
	1
	1
	1
	1
	1
	1
	1
	1
	1
	1
	1
	1
	1
	1
	1
	1
	1
	1
	1
	1
	1
	1
	1
	1
	1
	1
	1
	1
	1
	1
	1
	3
	3
	2
	1
	1
	1
	1
	1
	1
	1
	1
	1
	3
	2
	1
	1
	1
	1
	1
	1
	1
	1
	1
	1
	1
	1
	1
	1
	1
	2
	1
	1
	1
	1
	1
	1
	2
	1
	1
	1
	1
	1
	1
	1
	2
	2
	1
	1
	1
	1
	1
	1
	2
	2
	3
	4
	2
	2
	1
	1
	1
	1
	1
	1
	1
	1
	2
	1
	1
	3
	4
	5
	1
	1
	1
	1
	1
	1
	1
	1
	1
	1
	1
	1
	1
	1
	1
	1
	1
	3
	1
	1
	1
	1
	1
	1
	1
	1
	1
	1
	1
	1
	1
	1
	1
	1
	1
	1
	2
	2
	2
	2
	2
	2
	2
	2
	1
	1
	1
	1
	1
	1
	1
	1
	1
	1
	3
	1
	1
	1
	1
	1
	1
	1
	1
	1
	1
	1
	3
	1
	1
	1
	1
	1
	1
	1
	1
	1
	1
	1
	1
	1
	1
	1
	3
	3
	1
	1
	1
	1
	1
	1
	1
	1
	1
	1
	1
	1
	1
	1
	1
	1
	2
	1
	1
	1
	1
	1
	1
	1
	1
	1
	1
	1
	1
	1
	1
	1
	1
	1
	1
	2
	2
	2
	1
	1
	1
	1
	1
	1
	1
	1
	1
	1
	2
	3
	1
	1
	1
	1
	1
	1
	1
	1
	1
	1
	1
	1
	1
	1
	1
	2
	2
	4
	2
	2
	1
	1
	1
	1
	1
	2
	1
	1
	2
	1
	1
	2
	2
	1
	1
	1
	1
	1
	2
	2
	2
	3
	2
	1
	1
	1
	1
	1
	1
	1
	1
	1
	1
	1
	3
	1
	1
	1
	1
	1
	1
	1
	1
	1
	1
	1
	1
	1
	1
	1
	1
	1
	1
	1
	1
	1
	1
	1
	1
	1
	1
	1
	3
	1
	1
	1
	1
	1
	1
	1
	1
	1
	1
	1
	1
	1
	1
	1
	1
	1
	1
	1
	1
	1
	1
	1
	1
	1
	1
	1
	1
	1
	1
	1
	1
	1
	1
	1
	1
	1
	1
	1
	1
	1
	2
	1
	1
	1
	1
	1
	1
	1
	1
	1
	1
	1
	1
	1
	1
	1
	1
	1
	1
	1
	1
	1
	1
	1
	1
	1
	1
	1
	1
	1
	1
	1
	1
	1
	1
	1
	1
	2
	1
	1
	1
	1
	1
	1
	1
	1
	1
	1
	1
	3
	1
	1
	1
	1
	1
	1
	1
	1
	1
	1
	1
	1
	1
	1
	1
	1
	1
	1
	1
	1
	1
	1
	1
	1
	1
	1
	1
	1
	1
	1
	1
	1
	1
	1
	1
	1
	1
	2
	1
	1
	1
	1
	1
	1
	1
	1
	1
	1
	1
	1
	1
	1
	1
	1
	1
	1
	1
	2
	2
	1
	1
	1
	2
	2
	2
	1
	1
	2
	1
	1
	1
	1
	1
	1
	1
	1
	2
	2
	2
	2
	1
	1
	1
	1
	2
	2
	2
	1
	1
	1
	1
	1
	1
	1
	1
	1
	1
	1
	1
	1
	1
	1
	1
	1
	1
	1
	1
	1
	1
	2
	2
	2
	2
	1
	1
	1
	1
	1
	1
	1
	1
	1
	2
	2
	2
	3
	1
	1
	1
	1
	1
	1
	1
	1
	3
	3
	1
	1
	1
	1
	2
	2
	1
	1
	1
	2
	1
	1
	1
	1
	1
	1
	1
	1
	2
	1
	1
	1
	1
	1
	1
	2
	1
	1
	1
	1
	2
	1
	1
	1
	2
	1
	1
	1
	1
	1
	1
	1
	1
	1
	2
	3
	3

## Sheet: Fig3 g
Figure 3 panel g
			No of cells in each clone												Frequency (%)
																											Final values for the plot
WT A	WT B	WT C	KO A Normal	KO B Normal	KO C Normal	KO A Lesions	KO B Lesions	KO C Lesions			Cluster dimension	WT AB	WT B	WT A	KO A Normal	KO B Normal	KO C Normal	KO A Lesions	KO B Lesions	KO C Lesions
1	1	1	1	1	1	12	14	18			1	92.268	87.6254	85.9813	76.9811	87.0192	87.4172	18.1818	39.6552	33.7209			Cluster size	WT			KO normal			KO lesios
1	1	1	1	1	1	12	18	1			2	6.70103	9.699	12.1495	15.8491	9.85577	10.2649	6.06061	6.03448	8.13953				1	2	3	1	2	3	1	2	3
1	1	1	1	1	1	16	4	2			3	0.515464	2.00669	1.86916	5.28302	2.52404	2.31788	4.54545	3.44828	9.30233			1	92.268	87.6254	85.9813	76.9811	87.0192	87.4172	18.1818	39.6552	33.7209
1	1	2	1	1	1	3	10	1			4	0.515464	0.668896	0	1.13208	0.480769	0	4.54545	3.44828	11.6279			2-4	7.73196	12.3746	14.0187	22.2642	12.8606	12.5828	15.1515	12.931	29.0698
1	3	1	1	1	1	5	10	1			5	0	0	0	0.377358	0.120192	0	12.1212	0.862069	6.97674			>4	0	0	0	0.754717	0.120192	0	66.6667	47.4138	37.2093
1	1	1	1	1	1	10	44	1			6	0	0	0	0.377358	0	0	7.57576	0.862069	2.32558
1	1	1	1	1	1	3	56	1			7	0	0	0	0	0	0	4.54545	0	2.32558
1	1	1	1	1	1	5	20	1			8	0	0	0	0	0	0	3.0303	5.17241	2.32558
1	1	1	1	1	1	1	6	3			9	0	0	0	0	0	0	1.51515	1.72414	2.32558
1	1	1	2	1	1	6	8	3			10	0	0	0	0	0	0	10.6061	6.03448	2.32558
1	1	2	2	1	1	1	16	3			11	0	0	0	0	0	0	0	2.58621	0
1	1	1	1	1	1	6	27	3			12	0	0	0	0	0	0	4.54545	1.72414	6.97674
1	1	1	1	1	1	7	8	12			13	0	0	0	0	0	0	1.51515	0.862069	0
1	1	1	1	1	1	13	22	1			14	0	0	0	0	0	0	3.0303	2.58621	2.32558
1	1	1	1	1	1	1	8	1			15	0	0	0	0	0	0	1.51515	3.44828	0
1	1	1	1	1	1	7	15	14			16	0	0	0	0	0	0	1.51515	0.862069	1.16279
1	1	1	1	2	1	1	3	1			17	0	0	0	0	0	0	0	0.862069	0
1	1	1	1	1	1	1	4	1			18	0	0	0	0	0	0	0	1.72414	2.32558
1	1	1	1	1	1	1	11	4			19	0	0	0	0	0	0	1.51515	0	0
1	1	1	1	2	1	14	1	16			20	0	0	0	0	0	0	0	0.862069	0
1	1	1	1	1	1	32	1	3			21	0	0	0	0	0	0	0	0	0
1	1	1	2	1	1	4	1	3			22	0	0	0	0	0	0	1.51515	0.862069	0
1	1	1	3	1	1	5	11	1			23	0	0	0	0	0	0	0	0.862069	0
1	1	1	1	1	1	5	1	1			24	0	0	0	0	0	0	1.51515	1.72414	0
1	1	1	1	1	1	5	1	1			25	0	0	0	0	0	0	0	0.862069	0
1	1	1	1	1	1	10	1	1			26	0	0	0	0	0	0	1.51515	0.862069	0
1	1	1	1	1	1	28	1	1			27	0	0	0	0	0	0	1.51515	2.58621	0
1	1	1	2	1	3	30	1	1			28	0	0	0	0	0	0	3.0303	0.862069	0
1	1	1	1	1	1	15	1	1			29	0	0	0	0	0	0	0	0	1.16279
1	1	1	1	1	1	6	1	7			30	0	0	0	0	0	0	3.0303	0	0
1	1	1	1	1	1	30	1	5			31	0	0	0	0	0	0	0	0.862069	0
1	1	1	1	1	1	1	1	5			32	0	0	0	0	0	0	1.51515	0.862069	1.16279
1	1	1	1	2	1	2	1	4			33	0	0	0	0	0	0	0	0	0
1	1	1	1	3	1	1	1	6			34	0	0	0	0	0	0	0	0	1.16279
1	1	1	1	1	1	2	1	3			35	0	0	0	0	0	0	0	0	0
1	1	1	1	1	1	8	1	1			36	0	0	0	0	0	0	0	0	0
1	1	1	2	1	1	1	1	4			37	0	0	0	0	0	0	0	0	0
1	3	1	1	1	1	1	1	3			38	0	0	0	0	0	0	0	0.862069	0
1	1	1	1	1	1	1	1	1			39	0	0	0	0	0	0	0	0.862069	0
1	1	1	1	1	1	28	1	7			40	0	0	0	0	0	0	0	0	1.16279
1	1	1	1	1	1	27	3	4			41	0	0	0	0	0	0	0	0	0
1	2	1	1	1	1	7	11	4			42	0	0	0	0	0	0	0	0	0
1	1	1	1	1	1	1	14	1			43	0	0	0	0	0	0	0	0	0
1	1	1	1	1	1	5	9	2			44	0	0	0	0	0	0	0	1.72414	0
1	1	1	1	1	1	10	1	14			45	0	0	0	0	0	0	0	0	0
1	1	1	1	1	1	4	1	1			46	0	0	0	0	0	0	0	0	0
1	1	1	1	1	1	2	1	1			47	0	0	0	0	0	0	0	0	0
2	1	1	2	2	1	2	1	2			48	0	0	0	0	0	0	0	0	0
1	2	1	1	1	1	3	1	10			49	0	0	0	0	0	0	0	0	0
1	4	2	1	1	1	5	3	5			50	0	0	0	0	0	0	0	0	0
1	1	1	1	1	1	8	1	4			51	0	0	0	0	0	0	0	0	0
1	2	1	1	1	1	10	1	18			52	0	0	0	0	0	0	0	0	0
1	1	1	2	1	1	6	1	12			53	0	0	0	0	0	0	0	0	0
1	1	1	1	3	1	5	1	2			54	0	0	0	0	0	0	0	0	0
1	2	2	1	1	1	6	1	1			55	0	0	0	0	0	0	0	0	0
1	1	3	1	2	1	4	8	29			56	0	0	0	0	0	0	0	0.862069	0
1	1	1	1	2	1	12	4	1			57	0	0	0	0	0	0	0	0	0
1	1	1	1	1	1	22	18	1			58	0	0	0	0	0	0	0	0	0
1	1	1	1	1	1	10	12	1			59	0	0	0	0	0	0	0	0	0
1	1	1	1	1	1	10	8	1			60	0	0	0	0	0	0	0	0	1.16279
1	1	1	1	1	1	24	44	9
1	1	1	1	2	1	14	32	9
1	1	1	2	2	1	19	14	4
2	1	1	2	1	1	9	26	4
2	1	1	1	1	1	26	28	34
1	1	1	1	1	1	10	98	5
1	1	1	1	1	1		23	2
1	1	1	1	1	1		10	1
1	1	1	1	1	1		1	32
1	1	1	1	1	2		1	12
1	1	1	1	1	1		1	12
1	1	1	1	1	1		1	12
1	1	1	1	1	1		1	1
1	1	2	1	1	1		25	2
1	1	2	1	1	1		3	2
1	1	1	1	1	1		2	10
1	2	1	1	1	1		2	8
1	1	1	4	1	1		2	4
1	1	1	3	1	1		2	4
1	1	1	1	1	1		1	60
1	1	1	1	1	1		1	40
1	1	1	1	1	1		1	12
1	1	1	2	1	1		1	6
1	1	2	1	1	1		1	5
1	1	1	1	1	1		1	5
2	1	1	1	1	1		1	8
1	1	1	1	1	1		1
1	1	2	1	1	1		13
1	1	1	1	1	1		24
1	1	2	1	1	1		10
1	1	1	1	1	1		104
1	1	1	1	1	1		15
1	2	2	1	1	1		31
1	1	1	1	1	1		106
1	1	1	1	1	1		27
1	1	1	1	2	1		39
1	1	1	1	3	1		10
1	1	1	1	1	1		24
2	2	1	1	1	1		2
1	1	1	1	1	1		2
1	1	1	1	1	1		2
1	1	1	1	1	1		1
1	1	1	1	1	1		1
1	1	1	1	2	1		1
1	1	1	2	1	1		12
1	1	1	1	2	1		17
1	2	1	1	2	2		9
1	1	1	1	1	1		8
1	1	1	1	1	1		38
2	1	1	1	1	1		15
1	1	1	1	1	1		27
1	1	1	1	1	1		4
2	1	1	1	1	1		10
1	1	2	1	1	1		10
1	1	1	1	1	1		15
1	1	1	1	1	1		5
1	1	1	1	1	1
2	1	1	1	1	1
2	3	1	2	2	3
1	1	1	1	1	1
1	1	1	1	1	1
1	1	1	2	1	1
1	1	1	1	1	1
1	1	1	2	1	1
1	1	1	2	1	1
1	1	1	3	1	1
1	1	1	6	1	1
1	2	1	1	1	1
1	4	2	1	1	1
1	1	1	2	1	1
1	1	1	1	1	1
1	1	1	1	1	1
1	1	2	1	1	1
1	1	1	3	1	1
1	1	2	3	1	1
1	1	1	2	1	1
2	1	1	2	1	1
2	1	1	2	1	1
1	1	1	1	1	1
1	1	1	2	1	1
1	1	2	1	1	1
1	1	2	1	1	1
1	1	2	2	1	1
1	1	2	2	1	1
1	1	1	2	1	1
1	1	1	2	1	1
1	1	1	2	1	1
1	1	1	1	1	1
1	1	1	1	1	1
1	1	1	1	1	1
1	1	2	1	1	1
1	1	1	1	1	1
1	1	2	1	1	1
1	1	1	1	1	1
1	1	1	1	1	1
1	1	1	1	1	1
1	1	1	1	1	2
1	1	1	1	1	1
1	1	2	1	1	1
1	2	1	1	1	1
1	2	1	1	1	1
1	2	1	1	1	1
1	1	1	2	1	1
1	1	1	2	1	1
1	1	1	3	1	1
1	1	3	3	1	1
1	1	3	3	1	1
1	1	1	1	1	1
1	1	1	1	1	1
1	1	2	1	1	1
1	2	2	1	1	1
1	2	1	3	1	1
1	1	1	1	1	1
1	1	1	1	1	1
1	1	1	1	1	1
1	1	1	1	1	1
1	1	1	2	1	2
1	1	1	3	1	2
1	1	1	1	1	1
4	1	1	1	1	1
1	1	1	3	1	1
1	1	1	1	1	2
1	1	1	3	1	2
1	1	1	1	2	2
1	1	1	1	1	1
1	1	2	1	1	1
1	1	3	1	1	2
2	1	1	2	1	1
2	2	1	2	1	1
1	1	1	1	1	1
1	1	1	1	1	1
1	1	1	1	1	1
1	1	1	5	2	1
3	1	1	1	1	1
	1	2	1	1	1
	1	1	1	1	2
	1	2	1	1	2
	1	1	1	1	2
	1	1	1	1	2
	1	1	1	1	1
	1	1	1	1	1
	1	1	1	1	1
	2	1	1	1	1
	1	1	4	1	2
	2	1	1	1	2
	1	1	1	1	2
	1	1	1	1	1
	1	1	1	1	1
	2	1	1	1	1
	1	1	1	1	1
	1	1	1	1	1
	1	1	1	1	1
	1	1	2	1	1
	1	1	4	1	1
	1		2	1	1
	2		3	1	1
	1		1	1	1
	3		1	1	1
	2		1	1	1
	1		1	1	1
	1		1	1	1
	1		1	1	1
	1		1	1	1
	2		1	1	1
	1		1	1	1
	1		1	1	1
	2		2	2	1
	2		1	1	1
	2		1	1	2
	1		1	1	2
	1		1	1	2
	1		1	1	2
	1		1	1	1
	1		1	1	1
	1		1	1	1
	1		1	1	1
	1		1	1	1
	1		1	1	1
	1		2	1	1
	1		2	1	1
	1		3	1	1
	1		2	1	2
	1		1	1	2
	1		1	1	2
	1		1	1	3
	3		2	1	1
	1		2	1	1
	1		2	1	1
	1		2	1	1
	1		2	1	1
	1		2	1	1
	1		1	1	1
	1		1	1	1
	1		1	1	3
	1		1	1	3
	1		1	1	1
	1		1	1	1
	2		1	1	1
	1		1	1	1
	1		1	1	2
	1		1	1	2
	1		1	2	1
	1		1	1	1
	1		1	1	1
	1		1	1	2
	1			1	1
	1			1	1
	1			1	1
	1			1	1
	1			1	1
	1			1	1
	1			1	1
	1			1	1
	1			1	2
	1			1	1
	1			1	1
	1			1	1
	1			2	1
	1			2	1
	1			1	1
	1			1	2
	1			1	1
	1			1	1
	1			1	1
	1			1	1
	1			1	2
	1			1	1
	1			1	1
	1			1	1
	1			1	2
	2			1	1
	1			1	1
	1			1	1
	1			2	1
	2			2	1
	1			1	1
	2			1	1
	3			2	1
	2			2	1
				2	2
				1	3
				1	3
				1
				1
				1
				1
				1
				1
				1
				1
				1
				1
				1
				1
				1
				1
				1
				1
				1
				1
				1
				1
				1
				1
				1
				1
				1
				1
				1
				1
				1
				1
				1
				1
				1
				1
				1
				1
				1
				1
				1
				1
				1
				1
				1
				1
				1
				1
				1
				1
				1
				1
				1
				1
				1
				1
				1
				1
				1
				1
				1
				1
				1
				1
				1
				1
				1
				1
				1
				1
				1
				1
				1
				1
				1
				1
				3
				3
				1
				1
				2
				3
				1
				1
				1
				1
				1
				1
				1
				1
				1
				1
				1
				1
				1
				1
				1
				1
				1
				1
				1
				1
				2
				1
				1
				1
				1
				1
				1
				1
				1
				1
				1
				1
				1
				1
				1
				1
				1
				1
				1
				1
				1
				1
				1
				1
				1
				1
				1
				1
				1
				1
				1
				1
				1
				1
				1
				1
				1
				1
				4
				1
				1
				1
				1
				1
				1
				1
				1
				1
				1
				1
				1
				1
				1
				1
				1
				1
				1
				1
				1
				1
				1
				1
				1
				1
				1
				1
				1
				1
				1
				1
				1
				1
				1
				1
				1
				1
				1
				1
				1
				1
				2
				1
				1
				1
				1
				2
				1
				1
				1
				1
				1
				1
				1
				1
				1
				1
				2
				2
				1
				2
				1
				2
				1
				1
				1
				1
				1
				1
				1
				1
				2
				2
				2
				2
				2
				2
				2
				1
				2
				2
				2
				1
				2
				1
				1
				1
				1
				1
				1
				1
				2
				1
				1
				2
				3
				3
				2
				1
				1
				1
				1
				1
				1
				1
				1
				1
				1
				1
				1
				1
				1
				1
				1
				1
				1
				1
				1
				1
				1
				1
				1
				1
				1
				1
				1
				1
				1
				1
				1
				3
				3
				2
				1
				1
				1
				1
				1
				1
				1
				1
				1
				3
				2
				1
				1
				1
				1
				1
				1
				1
				1
				1
				1
				1
				1
				1
				1
				1
				2
				1
				1
				1
				1
				1
				1
				2
				1
				1
				1
				1
				1
				1
				1
				2
				2
				1
				1
				1
				1
				1
				1
				2
				2
				3
				4
				2
				2
				1
				1
				1
				1
				1
				1
				1
				1
				2
				1
				1
				3
				4
				5
				1
				1
				1
				1
				1
				1
				1
				1
				1
				1
				1
				1
				1
				1
				1
				1
				1
				3
				1
				1
				1
				1
				1
				1
				1
				1
				1
				1
				1
				1
				1
				1
				1
				1
				1
				1
				2
				2
				2
				2
				2
				2
				2
				2
				1
				1
				1
				1
				1
				1
				1
				1
				1
				1
				3
				1
				1
				1
				1
				1
				1
				1
				1
				1
				1
				1
				3
				1
				1
				1
				1
				1
				1
				1
				1
				1
				1
				1
				1
				1
				1
				1
				3
				3
				1
				1
				1
				1
				1
				1
				1
				1
				1
				1
				1
				1
				1
				1
				1
				1
				2
				1
				1
				1
				1
				1
				1
				1
				1
				1
				1
				1
				1
				1
				1
				1
				1
				1
				1
				2
				2
				2
				1
				1
				1
				1
				1
				1
				1
				1
				1
				1
				2
				3
				1
				1
				1
				1
				1
				1
				1
				1
				1
				1
				1
				1
				1
				1
				1
				2
				2
				4
				2
				2
				1
				1
				1
				1
				1
				2
				1
				1
				2
				1
				1
				2
				2
				1
				1
				1
				1
				1
				2
				2
				2
				3
				2
				1
				1
				1
				1
				1
				1
				1
				1
				1
				1
				1
				3

## Sheet: Fig4
Figure 4 panel b
% of cells Klf4 positive
P8	P14	P30
91.23	68.6517	40.6578
94.32	83.4054	38.5101
89.2	73.6141	45.0078
Each row is the average of a sigle animal

## Sheet: Fig7 f
Figure 7 pane f
Migration rate (µm/h)
Cond WT	Cond KO	Cond KO + DMH1
3.11458	7.33958	2.05833
3.52083	8.88333	2.13958
2.62708	8.39583	1.73333
Each row is an independent experiment

## Sheet: Fig7 g
Figure 7 panel g
Relative gene expression
Fsp1				Cd44				Fn1				Cldn5
WT bottom	WT spheroid	KO spheroid	KO monolayer	WT bottom	WT spheroid	KO spheroid	KO monolayer	WT bottom	WT spheroid	KO spheroid	KO monolayer	WT bottom	WT spheroid	KO spheroid	KO monolayer
0.222274	6.71495	41.2608	1.74888	1.18276	44.6845	36.9004	23.7734	1.29486	84.3725	104.226	51.655	0.467902	0.0377942	0.000378052	2.84176e-05
1.89812	9.80664	33.9014	1.36251	0.754535	16.1927	21.8359	8.7674	1.26186	97.4094	34.2765	11.3969	1.76634	0.495157	0.0125621	0
1.68021	19.1515	29.9803	2.05316	0.708267	53.8488	19.6856	9.26885	1.19221	40.459	24.2838	11.2966	1.56161	0.169405	0.00731475	7.36949e-06
0.861549	24.7425	12.0027	10.4563	0.681539		20.1818	27.6644	0.476835		27.8048	56.0947	0.632789	0.219578	0.113616	0.0541339
0.337849		23.2555	7.25779					0.774236				0.571361		0.300503	0.129402
Each row is an independent experiment

[truncated: 19 more sheets: Fig7 h, Fig8 c, Fig8 d, Fig8 e, Supplementary Fig1 a, Supplementary Fig1 b, Supplementary Fig1 e, Supplementary Fig2 a, Supplementary Fig2 b, Supplementary Fig3 a, Supplementary Fig3 b, Supplementary Fig5, Supplementary Fig6, Supplementary Fig9, Supplementary Fig10 a, Supplementary Fig10b, Supplementary Fig10c, Supplementary Fig10 d, Supplementary Fig10 e]
